# Supplementary material for: PR-SET7 epigenetically restrains uterine interferon response and cell death governing proper postnatal stromal development
Source: Nat Commun. 2024 Jun 10;15:4920. doi: 10.1038/s41467-024-49342-6 (PMC11164956; doi:10.1038/s41467-024-49342-6)
Supplement: Supplementary file 4 — Source Data [file 41467_2024_49342_MOESM4_ESM.xlsx]

## Sheet: Fig. 3
Fig. 3e
	Pr-set7(CT)	Gapdh(CT)
Pr-set7f/f-1	20.9057	16.1801
Pr-set7f/f-2	21.011	15.9454
Pr-set7f/f-3	21.2356	16.2798
Pr-set7d/d-1	22.747	16.0624
Pr-set7d/d-2	22.9029	15.9194
Pr-set7d/d-3	23.6762	15.7279
Fig. 3j
	Relative stromal area
	PND5	PND10	PND15
Pr-set7f/f-1	1.012	1.528	3.225
Pr-set7f/f-2	0.947	2.148	3.597
Pr-set7f/f-3	1.043	1.862	3.366
Pr-set7f/f-4	0.895	1.9	3.826
Pr-set7f/f-5	1.104	1.324	4.289
Pr-set7d/d-1	0.904	0.748	0.832
Pr-set7d/d-2	1.268	1.176	0.696
Pr-set7d/d-3	1.04	1.1	1.12
Pr-set7d/d-4	0.989	1.138	0.785
Pr-set7d/d-5	0.807	0.908	0.949
Fig. 3l
	Number of TUNEL+ stromal cells
	PND5	PND10	PND15
Pr-set7f/f-1	0	0	0
Pr-set7f/f-2	1	0	0
Pr-set7f/f-3	0	0	0
Pr-set7f/f-4	0	1	0
Pr-set7f/f-5	1	0	0
Pr-set7d/d-1	21	10	36
Pr-set7d/d-2	14	5	25
Pr-set7d/d-3	12	16	30
Pr-set7d/d-4	19	18	28
Pr-set7d/d-5	9	7	20

## Sheet: Fig. 5
Fig. 5h
	Tlr7(CT)	Gapdh(CT)		Tlr8(CT)	Gapdh(CT)		Tlr9(CT)	Gapdh(CT)
Pr-set7f/f-1	27.7738	16.048		31.5197	16.048		28.6207	16.048
Pr-set7f/f-2	28.0729	16.0814		31.4765	16.0814		28.6909	16.0814
Pr-set7f/f-3	27.9748	15.8601		31.3805	15.8601		28.9498	15.8601
Pr-set7d/d-1	26.9049	16.0102		30.629	16.0102		27.9912	16.0102
Pr-set7d/d-2	27.0883	15.8773		30.611	15.8773		28.2946	15.8773
Pr-set7d/d-3	26.7239	15.9334		30.485	15.9334		27.8678	15.9334
Fig. 5j
	Ifitm6(CT)	Gapdh(CT)		Irf8(CT)	Gapdh(CT)		Isg15(CT)	Gapdh(CT)		Oas2(CT)	Gapdh(CT)		Zbp1(CT)	Gapdh(CT)
Pr-set7f/f-1	28.1797	16.048		26.0228	16.546		25.4918	16.9629		27.4587	17.0593		29.0782	16.9629
Pr-set7f/f-2	28.0967	16.0814		26.2289	16.852		25.9818	17.0445		27.755	17.309		29.4314	17.0445
Pr-set7f/f-3	28.3243	15.8601		26.4687	16.6633		26.163	17.4574		27.4969	17.2319		29.5914	17.4574
Pr-set7d/d-1	26.7307	16.0102		25.3421	16.8778		25.1577	16.7445		26.6135	17.2135		28.0466	16.7445
Pr-set7d/d-2	26.2918	15.8773		25.5612	16.6305		25.0728	17.2361		26.1812	17.4017		27.9283	17.2361
Pr-set7d/d-3	27.0009	15.9334		25.5919	16.6813		25.0167	16.9695		26.2139	16.7522		28.1138	16.9695

## Sheet: Fig. 6
Fig. 6i
	MER70-int(CT)	Gapdh(CT)
Pr-set7f/f-1	26.0945	16.1684
Pr-set7f/f-2	26.023	16.1101
Pr-set7f/f-3	26.0726	16.126
Pr-set7d/d-1	25.2858	16.1474
Pr-set7d/d-2	25.2792	16.0594
Pr-set7d/d-3	25.4664	16.1881

## Sheet: Fig. 7
Fig. 7b
	MER70-int(CT)	Gapdh(CT)		LTR105_Mam(CT)	Gapdh(CT)		MER68-int(CT)	Gapdh(CT)
CTR-1	27.677	17.0593		28.3317	14.6418		31.9665	14.6418
CTR-2	27.4829	17.309		28.3968	15.2354		31.9393	15.2354
CTR-3	29.6871	17.2319		28.3719	15.1099		32.4072	15.1099
UNC0379-1	26.5255	17.2135		26.6957	15.2676		30.9563	15.2676
UNC0379-2	26.0069	17.4017		27.0528	15.839		30.3101	15.839
UNC0379-3	26.5795	16.7522		26.712	15.4126		31.1398	15.4126
Fig.7f
	Bst2(CT)	Gapdh(CT)		Ifitm3(CT)	Gapdh(CT)		Isg15(CT)	Gapdh(CT)		Oas2(CT)	Gapdh(CT)		Oasl2(CT)	Gapdh(CT)		Zbp1(CT)	Gapdh(CT)
CTR-1	22.4728	14.6356		18.9149	14.9174		26.4156	14.9174		30.9782	14.9174		26.1995	14.9174		27.5056	15.2676
CTR-2	22.8171	14.8283		19.1984	15.5857		26.1701	15.5857		30.9431	15.5857		26.6913	15.5857		27.3303	15.839
CTR-3	22.3377	14.6918		19.7513	16.146		27.8197	16.146		31.6014	16.146		27.1576	16.146		27.5764	15.4126
UNC0379-1	21.0069	14.5044		18.6787	15.4526		24.0596	15.4526		26.9337	15.4526		24.8385	15.4526		25.0089	14.6418
UNC0379-2	21.1257	14.5477		18.3361	15.147		23.3729	15.147		26.3235	15.147		24.1448	15.147		24.9699	15.2354
UNC0379-3	21.1653	14.6779		18.8411	15.6266		24.4665	15.6266		27.0488	15.6266		25.1273	15.6266		25.1022	15.1099
Fig. 7l
	H4K20me1(CT)	IgG(CT)	Input(CT)
1	22.5357	38.7468	21.3562
2	22.596	37.1569	21.6417
3	22.2868	32.3874	21.5249
Fig. 7n
	Percentage of cell death (%)
	1	2	3
Zbp1+/-+DMSO	6.17	2.89	4.78
Zbp1+/-+UNC0379	25.88	21.34	27.7
Zbp1-/-+DMSO	5.42	4.4	3.05
Zbp1-/-+UNC0379	9.63	11.26	7.01

## Sheet: Supplementary Fig. 3
Supplementary Fig. 3a
	Ccnd1(CT)	Gapdh(CT)		Ccnd2(CT)	Gapdh(CT)		Ccnd3(CT)	Gapdh(CT)		Ccne1(CT)	Gapdh(CT)		Ccna1(CT)	Gapdh(CT)		Ccnb1(CT)	Gapdh(CT)		Cdkn1a(CT)	Gapdh(CT)		Cdkn2a(CT)	Gapdh(CT)
Pr-set7f/f-1	20.8466	16.8853		21.1041	16.8853		19.8877	16.8853		22.5207	16.8853		27.971	16.8853		20.8825	16.8853		25.2481	16.8853		30.5351	16.8853
Pr-set7f/f-2	21.0519	17.0534		21.1679	17.0534		19.9617	17.0534		22.7518	17.0534		27.9901	17.0534		20.9593	17.0534		25.4708	17.0534		32.0332	17.0534
Pr-set7f/f-3	20.913	17.0505		21.1374	17.0505		20.0184	17.0505		22.9293	17.0505		28.0294	17.0505		21.0861	17.0505		25.8567	17.0505		31.4902	17.0505
Pr-set7d/d-1	20.8157	17.0102		21.2159	17.0102		19.9799	17.0102		22.4545	17.0102		28.1646	17.0102		20.8848	17.0102		22.6361	17.0102		29.5592	17.0102
Pr-set7d/d-2	20.9107	17.1103		21.4439	17.1103		20.2879	17.1103		22.7939	17.1103		28.8147	17.1103		21.2278	17.1103		22.9796	17.1103		29.6112	17.1103
Pr-set7d/d-3	20.8129	17.0884		21.3841	17.0884		20.1007	17.0884		22.7552	17.0884		27.9306	17.0884		20.9606	17.0884		22.8691	17.0884		28.7187	17.0884

## Sheet: Supplementary Fig. 6
Supplementary Fig. 6f
	Number of γH2A.X+ stromal cells
	PND5	PND10	PND15
Pr-set7f/f-1	0	0	0
Pr-set7f/f-2	3	1	0
Pr-set7f/f-3	1	0	2
Pr-set7f/f-4	0	0	0
Pr-set7f/f-5	2	2	0
Pr-set7d/d-1	26	5	15
Pr-set7d/d-2	15	10	13
Pr-set7d/d-3	21	11	17
Pr-set7d/d-4	17	7	11
Pr-set7d/d-5	25	7	12

## Sheet: Supplementary Fig. 10
Supplementary Fig. 10b
	Pr-set7(CT)	Gapdh(CT)
Cre--1	22.256	17.2395
Cre--2	22.1599	17.205
Cre--3	22.3178	16.9508
Cre+-1	22.7038	17.0472
Cre+-2	22.8266	17.3994
Cre+-3	22.9236	17.2507
Supplementary Fig. 10d
	Bst2(CT)	Gapdh(CT)			Ifitm3(CT)	Gapdh(CT)			Isg15(CT)	Gapdh(CT)			Oas2(CT)	Gapdh(CT)			Oasl2(CT)	Gapdh(CT)			Zbp1(CT)	Gapdh(CT)
Cre--1	23.0916	15.2895		Cre--1	19.1028	15.2505		Cre--1	27.2502	15.2505		Cre--1	30.487	15.2505		Cre--1	26.6738	15.2895		Cre--1	27.9837	15.2895
Cre--2	23.0722	15.2996		Cre--2	19.344	15.2486		Cre--2	26.2269	15.2486		Cre--2	30.5987	15.2486		Cre--2	26.197	15.2996		Cre--2	27.8274	15.2996
Cre--3	23.2654	15.4567		Cre--3	18.9898	15.0618		Cre--3	26.77	15.0618		Cre--3	30.0886	15.0618		Cre--3	26.5605	15.4567		Cre--3	28.3009	15.4567
Cre+-1	22.1836	14.9458		Cre+-1	18.538	14.9917		Cre+-1	25.0568	14.9917		Cre+-1	27.9762	14.9917		Cre+-1	24.9886	14.9458		Cre+-1	26.2572	14.9458
Cre+-2	22.3292	15.0502		Cre+-2	18.6179	14.9957		Cre+-2	24.8103	14.9957		Cre+-2	28.7711	14.9957		Cre+-2	24.9746	15.0502		Cre+-2	26.3568	15.0502
Cre+-3	22.6725	15.061		Cre+-3	18.6692	15.0465		Cre+-3	25.657	15.0465		Cre+-3	27.6514	15.0465		Cre+-3	25.5491	15.061		Cre+-3	26.703	15.061
